# Supplementary material for: Effects of Alterations in Resting-State Neural Networks on the Severity of Neuropathic Pain after Spinal Cord Injury
Source: Bioengineering (Basel). 2023 Jul 20;10(7):860. doi: 10.3390/bioengineering10070860 (PMC10376439; doi:10.3390/bioengineering10070860)
Supplement: Supplementary file 1 [file bioengineering-10-00860-s001.zip]

Archive with 1 entries (1 files):
- bioengineering-2468350-supplementary.pdf
